# Supplementary material for: Determining causes of genetic isolation in a large carnivore (Ursus americanus) population to direct contemporary conservation measures
Source: PLoS One. 2017 Feb 24;12(2):e0172319. doi: 10.1371/journal.pone.0172319 (PMC5325280; doi:10.1371/journal.pone.0172319)
Supplement: S2 Table — This file contains the results of all of the simulations conducted in this study, and provides the parameters used in EASYPOP (Balloux 2001). Results include genetic diversity, differentiation and inbreeding statistics, as well as a relatedness statistic. Supported simulations are indicated in bold, and alternative scenarios are color coded. (XLSX) [file pone.0172319.s003.xlsx]

## Sheet: Sheet1
	EASYPOP PARAMETERS							SIMULATION RESULTS
								Diversity statistics			Differentiation statistics		Inbreeding statistics		Relatedness
	# of females of population 1	# of females of population 2	# of males of population 1	# of males of population 2	proportion of female migration	proportion of male migration	Number of generations	Allelic Richness	Ho	He	Fst	Jost D	Fis - Nei	Fis- Weir	r
EMPIRICAL DATA (BP)								4.28	0.55	0.55	0.122	0.282	0.022	0.017	0.44
SCENARIOS 1, 2A AND 2B - EASYPOP ONLY
Scenario1	110	1100	110	1100	0.5	0.5	1400	7.957 [7.878-8.037]	0.735 [0.728-0.742]	0.734 [0.727-0.741]	0.000 [0.000-0.000]	0.000 [0.000-0.000]	0.005 [0.001-0.009]	0.005 [0.001-0.008]	0.266 [0.259-0.274]
Scenario1	220	2200	220	2200	0.5	0.5	3400	9.120 [9.025-9.216]	0.758 [0.756-0.760]	0.754 [0.751-0.757]	0.000 [0.000-0.000]	0.000 [0.000-0.000]	-0.003 [-0.007-0.001]	-0.004 [-0.007-0.000]	0.244 [0.242-0.247]
Scenario1	110	1100	110	1100	0.5	0.5	2200	7.064 [7.009-7.120]	0.690 [0.687-0.693]	0.689 [0.685-0.693]	0.000 [0.000-0.000]	0.000 [0.000-0.000]	0.004 [0.000-0.008]	0.003 [0.000-0.007]	0.310 [0.305-0.314]
Scenario1	220	2200	220	2200	0.5	0.5	4200	8.288 [8.217-8.360]	0.742 [0.738-0.746]	0.743 [0.741-0.745]	0.000 [0.000-0.000]	0.000 [0.000-0.000]	0.001 [-0.003-0.005]	0.001 [-0.003-0.005]	0.255 [0.252-0.258]
Scenario1	110	1100	110	1100	0.03	0.9	1400	7.274 [7.213-7.336]	0.714 [0.709-0.719]	0.712 [0.707-0.717]	0.000 [0.000-0.000]	0.000 [0.000-0.000]	0.000 [-0.005-0.005]	0.000 [-0.005-0.005]	0.286 [0.281-0.291]
Scenario1	220	2200	220	2200	0.03	0.9	3400	8.563 [8.471-8.654]	0.748 [0.744-0.752]	0.746 [0.742-0.750]	0.000 [0.000-0.000]	0.000 [0.000-0.000]	-0.003 [-0.007-0.002]	-0.003 [-0.007-0.002]	0.255 [0.251-0.259]
Scenario1	110	1100	110	1100	0.03	0.9	2200	5.923 [5.847-5.998]	0.640 [0.635-0.645]	0.636 [0.630-0.642]	0.000 [0.000-0.000]	0.000 [0.000-0.000]	-0.004 [-0.008-0.000]	-0.004 [-0.008-0.000]	0.364 [0.359-0.370]
Scenario1	220	2200	220	2200	0.03	0.9	4200	7.912 [7.813-8.012]	0.724 [0.721-0.727]	0.724 [0.721-0.727]	0.000 [0.000-0.000]	0.000 [0.000-0.000]	0.001 [-0.003-0.005]	0.001 [-0.003-0.005]	0.277 [0.273-0.281]
Scenario1	110	1100	110	1100	0.5	0.9	1400	7.823 [7.768-7.877]	0.755 [0.752-0.758]	0.753 [0.750-0.756]	0.000 [0.000-0.000]	0.000 [0.000-0.000]	-0.003 [-0.006-0.000]	-0.003 [-0.006-0.000]	0.245 [0.241-0.249]
Scenario1	220	2200	220	2200	0.5	0.9	3400	8.576 [8.495-8.657]	0.745 [0.741-0.749]	0.743 [0.739-0.747]	0.000 [0.000-0.000]	0.000 [0.000-0.000]	-0.001 [-0.005-0.003]	-0.001 [-0.005-0.002]	0.255 [0.252-0.259]
Scenario1	110	1100	110	1100	0.5	0.9	2200	6.209 [6.146-6.272]	0.632 [0.626-0.638]	0.633 [0.627-0.639]	0.000 [0.000-0.000]	0.000 [0.000-0.000]	0.006 [0.001-0.011]	0.006 [0.000-0.011]	0.366 [0.359-0.372]
Scenario1	220	2200	220	2200	0.5	0.9	4200	8.335 [8.233-8.436]	0.733 [0.730-0.736]	0.733 [0.731-0.735]	0.000 [0.000-0.000]	0.000 [0.000-0.000]	-0.001 [-0.005-0.003]	-0.001 [-0.005-0.003]	0.268 [0.265-0.271]
Scenario2a	110	1100	110	1100	0.03	0.1	1400	8.032 [7.943-8.121]	0.755 [0.751-0.759]	0.755 [0.751-0.759]	0.001 [0.001-0.001]	0.001 [0.001-0.001]	0.000 [-0.004-0.003]	0.000 [-0.004-0.003]	0.244 [0.240-0.249]
Scenario2a	220	2200	220	2200	0.03	0.1	3400	8.815 [8.763-8.866]	0.739 [0.734-0.744]	0.738 [0.733-0.743]	0.000 [0.000-0.000]	0.000 [0.000-0.000]	0.002 [-0.002-0.006]	0.001 [-0.002-0.005]	0.262 [0.257-0.268]
Scenario2a	110	1100	110	1100	0.03	0.1	2200	6.789 [6.673-6.906]	0.692 [0.686-0.698]	0.692 [0.686-0.698]	0.001 [0.001-0.001]	0.000 [0.000-0.001]	0.001 [-0.003-0.006]	0.001 [-0.003-0.006]	0.306 [0.299-0.312]
Scenario2a	220	2200	220	2200	0.03	0.1	4200	8.311 [8.224-8.399]	0.735 [0.731-0.739]	0.732 [0.728-0.736]	0.000 [0.000-0.000]	0.000 [0.000-0.000]	-0.005 [-0.009--0.002]	-0.005 [-0.009--0.002]	0.267 [0.263-0.271]
Scenario2a	110	1100	110	1100	0.03	0.03	1400	7.944 [7.872-8.017]	0.747 [0.741-0.753]	0.744 [0.739-0.749]	0.001 [0.001-0.002]	0.002 [0.002-0.002]	-0.001 [-0.005-0.003]	-0.001 [-0.005-0.003]	0.254 [0.249-0.259]
Scenario2a	220	2200	220	2200	0.03	0.03	3400	8.828 [8.727-8.928]	0.743 [0.737-0.749]	0.740 [0.734-0.746]	0.001 [0.001-0.001]	0.001 [0.001-0.002]	0.001 [-0.003-0.005]	0.001 [-0.003-0.005]	0.261 [0.255-0.268]
Scenario2a	110	1100	110	1100	0.03	0.03	2200	6.648 [6.587-6.709]	0.679 [0.674-0.684]	0.671 [0.666-0.676]	0.001 [0.001-0.002]	0.001 [0.001-0.001]	-0.008 [-0.012--0.004]	-0.008 [-0.012--0.004]	0.328 [0.323-0.333]
Scenario2a	220	2200	220	2200	0.03	0.03	4200	8.387 [8.299-8.475]	0.740 [0.735-0.745]	0.741 [0.736-0.746]	0.001 [0.001-0.001]	0.001 [0.001-0.001]	0.002 [-0.002-0.006]	0.002 [-0.002-0.006]	0.258 [0.253-0.263]
Scenario2a	110	1100	110	1100	0	0	1400	2.663 [2.616-2.709]	0.340 [0.323-0.357]	0.336 [0.319-0.353]	0.267 [0.261-0.273]	0.496 [0.480-0.511]	0.109 [0.088-0.130]	0.109 [0.087-0.130]	0.662 [0.646-0.679]
Scenario2a	220	2200	220	2200	0	0	3400	4.134 [4.082-4.185]	0.517 [0.510-0.524]	0.515 [0.508-0.522]	0.176 [0.171-0.181]	0.344 [0.331-0.356]	0.000 [-0.005-0.006]	0.000 [-0.005-0.006]	0.484 [0.477-0.491]
Scenario2a	110	1100	110	1100	0	0	2200	1.965 [1.933-1.996]	0.176 [0.168-0.184]	0.171 [0.163-0.179]	0.405 [0.398-0.412]	0.671 [0.657-0.686]	0.328 [0.305-0.351]	0.328 [0.305-0.351]	0.829 [0.820-0.838]
Scenario2a	220	2200	220	2200	0	0	4200	2.861 [2.820-2.903]	0.314 [0.302-0.326]	0.311 [0.299-0.323]	0.292 [0.286-0.298]	0.483 [0.468-0.498]	0.122 [0.102-0.142]	0.122 [0.102-0.142]	0.687 [0.675-0.699]
Scenario2b	110	1100	110	1100	0	0.000045	1400	2.994 [2.913-3.074]	0.394 [0.385-0.403]	0.391 [0.383-0.399]	0.254 [0.250-0.257]	0.476 [0.463-0.489]	0.088 [0.072-0.105]	0.088 [0.072-0.105]	0.609 [0.600-0.617]
Scenario2b	220	2200	220	2200	0	0.000023	3400	4.178 [4.114-4.242]	0.517 [0.508-0.526]	0.515 [0.506-0.524]	0.175 [0.172-0.178]	0.340 [0.331-0.349]	0.014 [0.006-0.021]	0.014 [0.006-0.021]	0.482 [0.473-0.491]
Scenario2b	110	1100	110	1100	0	0.000045	2200	2.331 [2.250-2.412]	0.233 [0.219-0.247]	0.234 [0.219-0.249]	0.347 [0.344-0.351]	0.521 [0.511-0.531]	0.204 [0.177-0.231]	0.203 [0.176-0.230]	0.766 [0.751-0.781]
Scenario2b	220	2200	220	2200	0	0.000023	4200	3.374 [3.327-3.421]	0.377 [0.362-0.392]	0.373 [0.358-0.388]	0.263 [0.258-0.268]	0.463 [0.449-0.477]	0.053 [0.038-0.067]	0.053 [0.038-0.067]	0.624 [0.609-0.638]
Scenario2b	110	1100	110	1100	0	0.00009	1400	3.616 [3.565-3.666]	0.417 [0.410-0.424]	0.416 [0.409-0.423]	0.230 [0.227-0.232]	0.411 [0.403-0.418]	0.035 [0.026-0.045]	0.035 [0.025-0.044]	0.586 [0.579-0.593]
Scenario2b	220	2200	220	2200	0	0.000045	3400	4.517 [4.399-4.636]	0.554 [0.546-0.562]	0.549 [0.541-0.557]	0.153 [0.148-0.157]	0.306 [0.294-0.319]	-0.001 [-0.007-0.005]	-0.002 [-0.008-0.005]	0.450 [0.442-0.458]
Scenario2b	110	1100	110	1100	0	0.00009	2200	2.958 [2.909-3.006]	0.313 [0.300-0.326]	0.312 [0.299-0.325]	0.313 [0.305-0.320]	0.491 [0.471-0.510]	0.113 [0.097-0.129]	0.113 [0.097-0.129]	0.685 [0.672-0.698]
Scenario2b	220	2200	220	2200	0	0.000045	4200	3.936 [3.809-4.063]	0.398 [0.382-0.414]	0.397 [0.381-0.413]	0.242 [0.235-0.249]	0.436 [0.418-0.453]	0.044 [0.030-0.057]	0.043 [0.030-0.057]	0.603 [0.586-0.620]
Scenario2b	110	1100	110	1100	0	0.00022	1400	4.657 [4.558-4.756]	0.506 [0.495-0.517]	0.502 [0.491-0.513]	0.190 [0.188-0.193]	0.348 [0.335-0.361]	0.028 [0.016-0.040]	0.027 [0.015-0.039]	0.498 [0.487-0.508]
Scenario2b	220	2200	220	2200	0	0.00012	3400	5.404 [5.323-5.486]	0.571 [0.564-0.578]	0.572 [0.565-0.579]	0.133 [0.130-0.136]	0.261 [0.256-0.267]	-0.001 [-0.006-0.003]	-0.002 [-0.006-0.003]	0.429 [0.422-0.436]
Scenario2b	110	1100	110	1100	0	0.00022	2200	3.918 [3.836-3.999]	0.412 [0.403-0.421]	0.412 [0.404-0.420]	0.258 [0.251-0.265]	0.378 [0.364-0.392]	0.035 [0.025-0.045]	0.034 [0.024-0.044]	0.590 [0.581-0.598]
Scenario2b	220	2200	220	2200	0	0.00012	4200	4.637 [4.575-4.699]	0.486 [0.479-0.493]	0.486 [0.479-0.493]	0.203 [0.201-0.206]	0.380 [0.370-0.389]	0.003 [-0.004-0.009]	0.002 [-0.005-0.009]	0.513 [0.506-0.520]
Scenario2b	110	1100	110	1100	0	0.00045	1400	5.190 [5.103-5.276]	0.580 [0.572-0.588]	0.576 [0.569-0.583]	0.144 [0.140-0.149]	0.285 [0.275-0.296]	-0.005 [-0.010-0.000]	-0.005 [-0.010-0.000]	0.423 [0.416-0.431]
Scenario2b	220	2200	220	2200	0	0.00023	3400	5.969 [5.888-6.049]	0.575 [0.566-0.584]	0.576 [0.567-0.585]	0.119 [0.114-0.123]	0.238 [0.230-0.246]	-0.002 [-0.007-0.004]	-0.002 [-0.007-0.003]	0.426 [0.417-0.435]
Scenario2b	110	1100	110	1100	0	0.00045	2200	4.652 [4.592-4.712]	0.554 [0.543-0.565]	0.555 [0.544-0.566]	0.156 [0.152-0.160]	0.222 [0.216-0.227]	0.006 [0.000-0.012]	0.006 [0.000-0.012]	0.444 [0.433-0.455]
Scenario2b	220	2200	220	2200	0	0.00023	4200	5.637 [5.561-5.712]	0.527 [0.517-0.537]	0.526 [0.516-0.536]	0.167 [0.162-0.171]	0.319 [0.310-0.329]	-0.004 [-0.008-0.000]	-0.004 [-0.008-0.000]	0.474 [0.463-0.484]
Scenario2b	110	1100	110	1100	0	0.0009	1400	6.010 [5.935-6.084]	0.615 [0.607-0.623]	0.616 [0.609-0.623]	0.103 [0.100-0.106]	0.186 [0.179-0.194]	0.001 [-0.003-0.005]	0.001 [-0.003-0.005]	0.384 [0.377-0.391]
Scenario2b	220	2200	220	2200	0	0.00045	3400	6.384 [6.291-6.478]	0.654 [0.648-0.660]	0.648 [0.642-0.654]	0.085 [0.084-0.086]	0.167 [0.161-0.174]	-0.003 [-0.007-0.002]	-0.003 [-0.007-0.002]	0.350 [0.344-0.357]
Scenario2b	110	1100	110	1100	0	0.0009	2200	5.110 [5.043-5.176]	0.552 [0.541-0.563]	0.546 [0.534-0.558]	0.088 [0.087-0.090]	0.103 [0.092-0.114]	-0.018 [-0.025--0.011]	-0.018 [-0.025--0.011]	0.456 [0.443-0.469]
Scenario2b	220	2200	220	2200	0	0.00045	4200	6.399 [6.328-6.471]	0.628 [0.621-0.635]	0.626 [0.619-0.633]	0.092 [0.089-0.094]	0.182 [0.178-0.187]	-0.001 [-0.006-0.005]	-0.001 [-0.006-0.004]	0.372 [0.366-0.379]
Scenario2b	110	1100	110	1100	0	0.0022	1400	7.000 [6.886-7.115]	0.702 [0.697-0.707]	0.697 [0.693-0.701]	0.050 [0.048-0.052]	0.103 [0.099-0.107]	-0.001 [-0.005-0.003]	-0.002 [-0.006-0.002]	0.302 [0.298-0.307]
Scenario2b	220	2200	220	2200	0	0.0012	3400	7.735 [7.651-7.818]	0.718 [0.712-0.724]	0.718 [0.713-0.723]	0.042 [0.041-0.043]	0.096 [0.093-0.099]	0.001 [-0.003-0.006]	0.001 [-0.004-0.005]	0.285 [0.279-0.290]
Scenario2b	110	1100	110	1100	0	0.0022	2200	5.616 [5.576-5.657]	0.638 [0.632-0.644]	0.641 [0.635-0.647]	0.044 [0.043-0.046]	0.062 [0.058-0.066]	0.004 [-0.001-0.008]	0.004 [-0.001-0.008]	0.360 [0.354-0.366]
Scenario2b	220	2200	220	2200	0	0.0012	4200	7.269 [7.204-7.334]	0.714 [0.711-0.717]	0.711 [0.708-0.714]	0.045 [0.043-0.046]	0.100 [0.098-0.103]	-0.005 [-0.010--0.001]	-0.005 [-0.010--0.001]	0.288 [0.284-0.291]
Scenario2b	110	1100	110	1100	0	0.0045	1400	7.325 [7.239-7.410]	0.724 [0.720-0.728]	0.721 [0.717-0.725]	0.025 [0.025-0.026]	0.053 [0.052-0.054]	-0.002 [-0.006-0.001]	-0.002 [-0.006-0.001]	0.279 [0.275-0.283]
Scenario2b	220	2200	220	2200	0	0.0023	3400	7.911 [7.838-7.983]	0.721 [0.716-0.726]	0.720 [0.716-0.724]	0.024 [0.023-0.025]	0.048 [0.046-0.050]	-0.003 [-0.007-0.001]	-0.003 [-0.007-0.001]	0.281 [0.276-0.286]
Scenario2b	110	1100	110	1100	0	0.0045	2200	5.927 [5.884-5.970]	0.643 [0.635-0.651]	0.637 [0.631-0.643]	0.022 [0.021-0.022]	0.029 [0.027-0.031]	-0.009 [-0.014--0.003]	-0.009 [-0.014--0.004]	0.363 [0.356-0.369]
Scenario2b	220	2200	220	2200	0	0.0023	4200	7.365 [7.270-7.459]	0.707 [0.701-0.713]	0.706 [0.700-0.712]	0.025 [0.024-0.025]	0.048 [0.047-0.050]	0.000 [-0.003-0.004]	0.000 [-0.004-0.004]	0.292 [0.286-0.297]
SCENARIO 3 - BOTTLESIM ONLY
Scenario 3-1a								6.182 [6.097-6.267]	0.707 [0.701-0.713]	0.703 [0.697-0.708]	0.061 [0.059-0.063]	0.165 [0.159-0.171]	-0.003 [-0.007-0.001]	-0.003 [-0.007-0.001]	0.296 [0.290-0.302]
Scenario 3-1b								6.597 [6.524-6.671]	0.722 [0.717-0.728]	0.716 [0.712-0.721]	0.051 [0.049-0.053]	0.139 [0.134-0.144]	-0.009 [-0.014--0.005]	-0.010 [-0.014--0.005]	0.283 [0.278-0.288]
Scenario 3-2a								6.232 [6.156-6.308]	0.708 [0.702-0.714]	0.704 [0.698-0.709]	0.062 [0.060-0.064]	0.169 [0.162-0.175]	-0.008 [-0.012--0.004]	-0.008 [-0.012--0.004]	0.296 [0.290-0.301]
Scenario 3-2b								6.696 [6.628-6.764]	0.727 [0.722-0.732]	0.723 [0.719-0.728]	0.051 [0.049-0.053]	0.149 [0.142-0.155]	-0.001 [-0.005-0.004]	-0.001 [-0.005-0.004]	0.276 [0.271-0.281]
Scenario 3-3a								5.695 [5.618-5.772]	0.687 [0.681-0.693]	0.683 [0.677-0.689]	0.073 [0.071-0.076]	0.193 [0.185-0.200]	-0.002 [-0.006-0.003]	-0.002 [-0.006-0.003]	0.315 [0.309-0.321]
Scenario 3-3b								6.427 [6.344-6.509]	0.716 [0.711-0.721]	0.711 [0.706-0.717]	0.056 [0.054-0.059]	0.153 [0.146-0.160]	0.001 [-0.003-0.005]	0.001 [-0.003-0.005]	0.287 [0.282-0.292]
Scenario 3-4a								7.721 [7.650-7.793]	0.759 [0.755-0.763]	0.753 [0.750-0.756]	0.033 [0.032-0.035]	0.095 [0.091-0.100]	-0.009 [-0.012--0.005]	-0.009 [-0.013--0.005]	0.247 [0.243-0.251]
Scenario 3-4b								7.915 [7.855-7.976]	0.759 [0.755-0.762]	0.753 [0.749-0.756]	0.031 [0.030-0.032]	0.090 [0.087-0.094]	-0.005 [-0.009--0.001]	-0.006 [-0.010--0.002]	0.246 [0.242-0.250]
Scenario 3-5a								7.703 [7.641-7.764]	0.753 [0.749-0.756]	0.749 [0.745-0.752]	0.034 [0.033-0.035]	0.097 [0.093-0.101]	-0.005 [-0.009--0.001]	-0.005 [-0.010--0.001]	0.253 [0.249-0.257]
Scenario 3-5b								7.876 [7.817-7.936]	0.757 [0.753-0.760]	0.752 [0.748-0.755]	0.031 [0.030-0.032]	0.089 [0.086-0.093]	-0.004 [-0.008-0.001]	-0.004 [-0.009-0.001]	0.250 [0.246-0.254]
Scenario 3-6a								7.364 [7.307-7.421]	0.747 [0.743-0.752]	0.742 [0.738-0.746]	0.039 [0.037-0.040]	0.111 [0.107-0.115]	-0.005 [-0.009--0.001]	-0.005 [-0.010--0.001]	0.258 [0.254-0.262]
Scenario 3-6b								7.672 [7.618-7.726]	0.756 [0.752-0.759]	0.751 [0.748-0.754]	0.034 [0.033-0.035]	0.098 [0.095-0.102]	-0.005 [-0.008--0.001]	-0.005 [-0.008--0.001]	0.250 [0.247-0.253]
Scenario 3-Null								8.468 [8.407-8.528]	0.772 [0.768-0.775]	0.767 [0.764-0.770]	0.024 [0.023-0.025]	0.071 [0.068-0.074]	-0.004 [-0.008--0.001]	-0.004 [-0.008--0.001]	0.233 [0.229-0.236]
SCENARIO 4 - EASYPOP ONLY
Scenario4	110	1100	110	1100	0	0	1040	6.371 [6.330-6.413]	0.728 [0.721-0.735]	0.728 [0.722-0.734]	0.050 [0.048-0.052]	0.124 [0.120-0.129]	0.005 [0.001-0.009]	0.005 [0.000-0.009]	0.270 [0.264-0.276]
Scenario4	220	2200	220	2200	0	0	3040	7.764 [7.685-7.843]	0.747 [0.745-0.749]	0.746 [0.744-0.748]	0.023 [0.022-0.024]	0.056 [0.053-0.058]	-0.006 [-0.010--0.002]	-0.006 [-0.010--0.002]	0.252 [0.249-0.255]
Scenario4	110	1100	110	1100	0	0.000045	1040	6.438 [6.342-6.535]	0.708 [0.702-0.714]	0.706 [0.699-0.713]	0.045 [0.043-0.046]	0.105 [0.100-0.111]	-0.001 [-0.005-0.002]	-0.001 [-0.005-0.002]	0.292 [0.285-0.300]
Scenario4	220	2200	220	2200	0	0.000023	3040	7.537 [7.418-7.656]	0.748 [0.743-0.753]	0.747 [0.742-0.752]	0.024 [0.023-0.025]	0.056 [0.053-0.058]	0.001 [-0.002-0.005]	0.001 [-0.002-0.005]	0.254 [0.249-0.259]
Scenario4	110	1100	110	1100	0	0.00009	1040	6.557 [6.492-6.621]	0.717 [0.713-0.721]	0.713 [0.709-0.717]	0.044 [0.043-0.045]	0.101 [0.097-0.105]	-0.002 [-0.007-0.003]	-0.002 [-0.007-0.003]	0.287 [0.283-0.292]
Scenario4	220	2200	220	2200	0	0.000045	3040	7.390 [7.304-7.477]	0.744 [0.741-0.747]	0.740 [0.737-0.743]	0.024 [0.023-0.025]	0.056 [0.053-0.059]	0.001 [-0.003-0.005]	0.001 [-0.003-0.005]	0.258 [0.255-0.262]
Scenario4	110	1100	110	1100	0	0.00022	1040	6.716 [6.636-6.796]	0.727 [0.722-0.732]	0.728 [0.723-0.733]	0.043 [0.042-0.043]	0.113 [0.108-0.117]	0.001 [-0.002-0.005]	0.001 [-0.002-0.005]	0.272 [0.267-0.277]
Scenario4	220	2200	220	2200	0	0.00012	3040	7.531 [7.451-7.610]	0.743 [0.738-0.748]	0.732 [0.727-0.737]	0.021 [0.020-0.021]	0.048 [0.045-0.051]	-0.009 [-0.013--0.005]	-0.009 [-0.013--0.005]	0.266 [0.261-0.271]
Scenario4	110	1100	110	1100	0	0.00045	1040	6.871 [6.820-6.921]	0.729 [0.726-0.732]	0.727 [0.724-0.730]	0.043 [0.042-0.044]	0.115 [0.112-0.118]	0.002 [-0.003-0.006]	0.001 [-0.003-0.006]	0.270 [0.267-0.273]
Scenario4	220	2200	220	2200	0	0.00023	3040	7.529 [7.464-7.594]	0.746 [0.741-0.751]	0.746 [0.741-0.751]	0.021 [0.021-0.022]	0.051 [0.049-0.052]	0.005 [0.002-0.009]	0.005 [0.001-0.009]	0.254 [0.249-0.259]
Scenario4	110	1100	110	1100	0	0.0009	1040	7.126 [7.067-7.184]	0.734 [0.732-0.736]	0.727 [0.725-0.729]	0.041 [0.039-0.042]	0.101 [0.096-0.106]	-0.001 [-0.005-0.003]	-0.001 [-0.005-0.003]	0.271 [0.268-0.273]
Scenario4	220	2200	220	2200	0	0.00045	3040	7.766 [7.680-7.852]	0.745 [0.742-0.748]	0.746 [0.743-0.749]	0.022 [0.021-0.023]	0.054 [0.052-0.057]	-0.001 [-0.006-0.003]	-0.001 [-0.006-0.003]	0.256 [0.252-0.259]
Scenario4	110	1100	110	1100	0	0.0022	1040	7.640 [7.565-7.716]	0.746 [0.742-0.750]	0.742 [0.738-0.746]	0.031 [0.030-0.032]	0.080 [0.077-0.083]	-0.002 [-0.006-0.002]	-0.002 [-0.006-0.002]	0.260 [0.256-0.264]
Scenario4	220	2200	220	2200	0	0.0012	3040	7.930 [7.862-7.999]	0.738 [0.733-0.743]	0.735 [0.730-0.740]	0.017 [0.016-0.018]	0.041 [0.039-0.043]	-0.002 [-0.006-0.002]	-0.002 [-0.006-0.002]	0.265 [0.260-0.270]
Scenario4	110	1100	110	1100	0	0.0045	1040	7.882 [7.773-7.991]	0.758 [0.752-0.764]	0.755 [0.750-0.760]	0.020 [0.019-0.020]	0.045 [0.043-0.046]	0.003 [-0.001-0.007]	0.003 [-0.001-0.007]	0.243 [0.237-0.248]
Scenario4	220	2200	220	2200	0	0.0023	3040	8.279 [8.183-8.374]	0.751 [0.747-0.755]	0.750 [0.745-0.755]	0.016 [0.015-0.016]	0.038 [0.037-0.039]	0.000 [-0.004-0.004]	0.000 [-0.004-0.004]	0.251 [0.246-0.255]
SCENARIO 5 - EASYPOP AND BOTTLESIM COMBINED
Scenario5-79-1a	110	1100	110	1100				4.574 [4.504-4.644]	0.627 [0.618-0.635]	0.623 [0.614-0.632]	0.111 [0.106-0.115]	0.231 [0.223-0.239]	-0.001 [-0.007-0.004]	-0.001 [-0.007-0.004]	0.376 [0.367-0.385]
Scenario5-79-1b	110	1100	110	1100				4.803 [4.744-4.862]	0.650 [0.643-0.656]	0.645 [0.639-0.651]	0.097 [0.094-0.100]	0.207 [0.200-0.214]	0.003 [-0.002-0.008]	0.003 [-0.003-0.008]	0.352 [0.346-0.358]
Scenario5-79-2a	110	1100	110	1100				4.508 [4.450-4.565]	0.622 [0.615-0.630]	0.617 [0.610-0.624]	0.110 [0.106-0.114]	0.223 [0.215-0.232]	-0.001 [-0.008-0.006]	-0.001 [-0.008-0.006]	0.381 [0.374-0.388]
Scenario5-79-2b	110	1100	110	1100				4.849 [4.780-4.919]	0.648 [0.641-0.655]	0.643 [0.636-0.650]	0.098 [0.095-0.101]	0.215 [0.207-0.223]	-0.006 [-0.010--0.001]	-0.006 [-0.010--0.001]	0.356 [0.349-0.363]
Scenario5-79-3a	110	1100	110	1100				4.215 [4.149-4.281]	0.603 [0.595-0.611]	0.600 [0.592-0.608]	0.123 [0.118-0.127]	0.248 [0.237-0.258]	0.001 [-0.006-0.008]	0.001 [-0.006-0.008]	0.400 [0.392-0.408]
Scenario5-79-3b	110	1100	110	1100				4.655 [4.592-4.718]	0.632 [0.625-0.640]	0.629 [0.621-0.636]	0.102 [0.098-0.105]	0.213 [0.206-0.221]	0.001 [-0.005-0.007]	0.001 [-0.005-0.007]	0.371 [0.363-0.378]
Scenario5-79-4a	110	1100	110	1100				5.271 [5.207-5.336]	0.671 [0.665-0.677]	0.666 [0.660-0.671]	0.080 [0.077-0.083]	0.177 [0.170-0.184]	-0.007 [-0.012--0.003]	-0.007 [-0.012--0.003]	0.334 [0.328-0.339]
Scenario5-79-4b	110	1100	110	1100				5.390 [5.321-5.459]	0.677 [0.670-0.684]	0.673 [0.667-0.680]	0.079 [0.076-0.081]	0.177 [0.170-0.183]	-0.003 [-0.008-0.002]	-0.003 [-0.008-0.002]	0.325 [0.319-0.332]
Scenario5-79-5a	110	1100	110	1100				5.324 [5.249-5.399]	0.674 [0.667-0.681]	0.670 [0.663-0.676]	0.080 [0.077-0.082]	0.178 [0.171-0.186]	-0.006 [-0.011--0.001]	-0.006 [-0.011--0.001]	0.332 [0.325-0.339]
Scenario5-79-5b	110	1100	110	1100				5.330 [5.258-5.402]	0.676 [0.669-0.683]	0.670 [0.663-0.677]	0.080 [0.077-0.082]	0.177 [0.170-0.185]	-0.007 [-0.012--0.002]	-0.007 [-0.012--0.002]	0.331 [0.324-0.338]
Scenario5-79-6a	110	1100	110	1100				5.181 [5.119-5.243]	0.668 [0.662-0.675]	0.664 [0.657-0.670]	0.084 [0.081-0.086]	0.189 [0.181-0.197]	-0.004 [-0.009-0.000]	-0.004 [-0.009-0.000]	0.336 [0.330-0.343]
Scenario5-79-6b	110	1100	110	1100				5.257 [5.193-5.321]	0.673 [0.666-0.679]	0.668 [0.662-0.674]	0.082 [0.079-0.084]	0.187 [0.180-0.194]	-0.005 [-0.010--0.001]	-0.005 [-0.010--0.001]	0.330 [0.324-0.336]
Scenario5-79-Null	110	1100	110	1100				5.656 [5.585-5.727]	0.691 [0.685-0.697]	0.687 [0.681-0.693]	0.071 [0.068-0.074]	0.163 [0.156-0.169]	-0.007 [-0.011--0.003]	-0.007 [-0.011--0.003]	0.313 [0.307-0.319]
Scenario5-80-1a	220	2200	220	2200				4.964 [4.896-5.033]	0.650 [0.642-0.657]	0.647 [0.640-0.654]	0.085 [0.082-0.088]	0.178 [0.170-0.185]	0.001 [-0.004-0.006]	0.001 [-0.004-0.006]	0.353 [0.345-0.361]
Scenario5-80-1b	220	2200	220	2200				5.140 [5.063-5.218]	0.657 [0.650-0.664]	0.652 [0.645-0.659]	0.078 [0.075-0.082]	0.159 [0.152-0.167]	-0.004 [-0.010-0.002]	-0.004 [-0.010-0.002]	0.348 [0.341-0.355]
Scenario5-80-2a	220	2200	220	2200				4.909 [4.843-4.974]	0.649 [0.642-0.656]	0.645 [0.638-0.651]	0.086 [0.083-0.090]	0.179 [0.171-0.187]	-0.002 [-0.008-0.003]	-0.002 [-0.008-0.003]	0.354 [0.347-0.361]
Scenario5-80-2b	220	2200	220	2200				5.139 [5.067-5.212]	0.657 [0.650-0.664]	0.652 [0.645-0.659]	0.080 [0.076-0.083]	0.163 [0.156-0.171]	-0.010 [-0.015--0.004]	-0.010 [-0.015--0.004]	0.347 [0.340-0.354]
Scenario5-80-3a	220	2200	220	2200				4.600 [4.525-4.674]	0.629 [0.620-0.637]	0.626 [0.618-0.634]	0.098 [0.094-0.102]	0.201 [0.193-0.210]	-0.002 [-0.007-0.004]	-0.002 [-0.007-0.004]	0.374 [0.366-0.382]
Scenario5-80-3b	220	2200	220	2200				5.135 [5.061-5.208]	0.661 [0.653-0.668]	0.658 [0.651-0.665]	0.080 [0.076-0.083]	0.170 [0.162-0.177]	0.002 [-0.004-0.007]	0.002 [-0.004-0.007]	0.343 [0.336-0.350]
Scenario5-80-4a	220	2200	220	2200				5.717 [5.649-5.785]	0.684 [0.678-0.691]	0.681 [0.674-0.687]	0.059 [0.056-0.061]	0.129 [0.123-0.134]	-0.003 [-0.008-0.002]	-0.003 [-0.008-0.001]	0.318 [0.311-0.324]
Scenario5-80-4b	220	2200	220	2200				5.801 [5.723-5.878]	0.691 [0.685-0.697]	0.687 [0.681-0.692]	0.057 [0.054-0.059]	0.122 [0.116-0.128]	-0.007 [-0.012--0.002]	-0.007 [-0.012--0.002]	0.313 [0.307-0.319]
Scenario5-80-5a	220	2200	220	2200				5.679 [5.607-5.752]	0.688 [0.681-0.695]	0.683 [0.676-0.689]	0.058 [0.056-0.060]	0.125 [0.119-0.130]	-0.003 [-0.008-0.002]	-0.003 [-0.008-0.001]	0.319 [0.312-0.326]
Scenario5-80-5b	220	2200	220	2200				5.840 [5.760-5.920]	0.692 [0.686-0.699]	0.688 [0.681-0.694]	0.059 [0.056-0.061]	0.129 [0.123-0.135]	-0.005 [-0.009-0.000]	-0.005 [-0.009-0.000]	0.313 [0.306-0.320]
Scenario5-80-6a	220	2200	220	2200				5.632 [5.562-5.702]	0.684 [0.678-0.690]	0.679 [0.674-0.685]	0.063 [0.060-0.065]	0.137 [0.131-0.143]	-0.003 [-0.009-0.002]	-0.003 [-0.009-0.002]	0.320 [0.314-0.326]
Scenario5-80-6b	220	2200	220	2200				5.747 [5.671-5.822]	0.691 [0.685-0.697]	0.687 [0.681-0.693]	0.059 [0.056-0.061]	0.126 [0.121-0.131]	-0.005 [-0.010--0.001]	-0.006 [-0.010--0.001]	0.313 [0.306-0.319]
Scenario5-80-Null	220	2200	220	2200				6.151 [6.078-6.224]	0.704 [0.699-0.709]	0.701 [0.696-0.706]	0.048 [0.046-0.050]	0.108 [0.104-0.113]	-0.002 [-0.006-0.002]	-0.002 [-0.006-0.002]	0.299 [0.293-0.305]
Scenario5-82-1a	110	1100	110	1100				4.588 [4.519-4.658]	0.632 [0.625-0.640]	0.627 [0.620-0.635]	0.110 [0.106-0.114]	0.237 [0.228-0.246]	-0.005 [-0.010-0.000]	-0.005 [-0.010-0.000]	0.373 [0.366-0.380]
Scenario5-82-1b	110	1100	110	1100				4.859 [4.801-4.917]	0.650 [0.642-0.657]	0.645 [0.638-0.652]	0.098 [0.094-0.101]	0.217 [0.208-0.226]	-0.007 [-0.012--0.001]	-0.007 [-0.012--0.001]	0.354 [0.347-0.361]
Scenario5-82-2a	110	1100	110	1100				4.610 [4.541-4.679]	0.630 [0.622-0.638]	0.624 [0.617-0.632]	0.110 [0.106-0.114]	0.232 [0.224-0.241]	-0.009 [-0.015--0.003]	-0.009 [-0.015--0.003]	0.379 [0.371-0.386]
Scenario5-82-2b	110	1100	110	1100				4.860 [4.796-4.925]	0.653 [0.647-0.659]	0.648 [0.642-0.654]	0.093 [0.090-0.096]	0.204 [0.195-0.214]	-0.004 [-0.009-0.001]	-0.004 [-0.009-0.001]	0.351 [0.346-0.357]
Scenario5-82-3a	110	1100	110	1100				4.280 [4.210-4.351]	0.609 [0.601-0.617]	0.604 [0.596-0.612]	0.120 [0.116-0.124]	0.246 [0.237-0.255]	0.000 [-0.008-0.007]	-0.001 [-0.008-0.007]	0.394 [0.386-0.402]
Scenario5-82-3b	110	1100	110	1100				4.711 [4.650-4.771]	0.638 [0.632-0.645]	0.634 [0.627-0.640]	0.101 [0.097-0.104]	0.212 [0.204-0.221]	-0.001 [-0.006-0.004]	-0.001 [-0.006-0.004]	0.366 [0.360-0.373]
Scenario5-82-4a	110	1100	110	1100				5.311 [5.233-5.388]	0.671 [0.664-0.677]	0.666 [0.659-0.673]	0.081 [0.078-0.084]	0.185 [0.178-0.193]	-0.003 [-0.007-0.001]	-0.003 [-0.007-0.001]	0.334 [0.327-0.341]
Scenario5-82-4b	110	1100	110	1100				5.318 [5.249-5.387]	0.677 [0.671-0.682]	0.672 [0.666-0.678]	0.077 [0.074-0.080]	0.173 [0.166-0.180]	-0.006 [-0.012--0.001]	-0.007 [-0.012--0.001]	0.326 [0.320-0.332]
Scenario5-82-5a	110	1100	110	1100				5.275 [5.205-5.345]	0.668 [0.662-0.674]	0.663 [0.657-0.669]	0.083 [0.080-0.086]	0.183 [0.176-0.191]	-0.002 [-0.007-0.003]	-0.003 [-0.008-0.003]	0.336 [0.330-0.342]
Scenario5-82-5b	110	1100	110	1100				5.367 [5.309-5.425]	0.677 [0.671-0.683]	0.672 [0.666-0.678]	0.078 [0.076-0.081]	0.176 [0.170-0.183]	-0.005 [-0.010-0.001]	-0.005 [-0.010-0.001]	0.327 [0.321-0.333]
Scenario5-82-6a	110	1100	110	1100				5.148 [5.094-5.202]	0.669 [0.662-0.675]	0.663 [0.657-0.669]	0.082 [0.079-0.085]	0.182 [0.175-0.189]	-0.002 [-0.007-0.003]	-0.002 [-0.007-0.003]	0.336 [0.330-0.342]
Scenario5-82-6b	110	1100	110	1100				5.295 [5.222-5.369]	0.676 [0.670-0.682]	0.669 [0.663-0.675]	0.077 [0.075-0.080]	0.174 [0.167-0.181]	-0.003 [-0.009-0.002]	-0.003 [-0.009-0.002]	0.332 [0.326-0.338]
Scenario5-82-Null	110	1100	110	1100				5.622 [5.559-5.686]	0.690 [0.684-0.696]	0.686 [0.680-0.692]	0.071 [0.069-0.073]	0.166 [0.159-0.173]	-0.002 [-0.007-0.002]	-0.002 [-0.007-0.002]	0.314 [0.308-0.320]
Scenario5-83-1a	220	2200	220	2200				4.956 [4.874-5.037]	0.649 [0.642-0.657]	0.644 [0.637-0.652]	0.088 [0.084-0.092]	0.181 [0.173-0.189]	-0.002 [-0.007-0.003]	-0.002 [-0.007-0.003]	0.356 [0.348-0.364]
Scenario5-83-1b	220	2200	220	2200				5.167 [5.097-5.236]	0.658 [0.651-0.665]	0.654 [0.647-0.661]	0.076 [0.073-0.079]	0.157 [0.150-0.164]	-0.003 [-0.007-0.002]	-0.003 [-0.008-0.002]	0.345 [0.337-0.352]
Scenario5-83-2a	220	2200	220	2200				4.862 [4.795-4.929]	0.644 [0.637-0.651]	0.640 [0.633-0.647]	0.087 [0.084-0.090]	0.176 [0.169-0.184]	-0.002 [-0.008-0.004]	-0.002 [-0.008-0.004]	0.359 [0.352-0.366]
Scenario5-83-2b	220	2200	220	2200				5.163 [5.092-5.233]	0.662 [0.655-0.669]	0.659 [0.652-0.666]	0.077 [0.073-0.080]	0.160 [0.153-0.166]	-0.004 [-0.009-0.002]	-0.004 [-0.009-0.002]	0.342 [0.335-0.349]
Scenario5-83-3a	220	2200	220	2200				4.516 [4.449-4.582]	0.624 [0.617-0.631]	0.620 [0.612-0.627]	0.097 [0.093-0.101]	0.191 [0.182-0.200]	0.002 [-0.004-0.008]	0.002 [-0.004-0.008]	0.380 [0.372-0.388]
Scenario5-83-3b	220	2200	220	2200				5.129 [5.054-5.205]	0.661 [0.653-0.669]	0.657 [0.650-0.665]	0.080 [0.077-0.083]	0.169 [0.162-0.177]	-0.004 [-0.009-0.001]	-0.004 [-0.010-0.001]	0.340 [0.332-0.349]
Scenario5-83-4a	220	2200	220	2200				5.700 [5.616-5.783]	0.692 [0.685-0.698]	0.688 [0.682-0.695]	0.057 [0.055-0.060]	0.124 [0.119-0.130]	-0.004 [-0.009-0.001]	-0.004 [-0.009-0.001]	0.312 [0.305-0.319]
Scenario5-83-4b	220	2200	220	2200				5.759 [5.683-5.836]	0.693 [0.686-0.699]	0.687 [0.680-0.693]	0.057 [0.054-0.059]	0.122 [0.117-0.128]	-0.006 [-0.011--0.001]	-0.006 [-0.012--0.001]	0.315 [0.309-0.322]
Scenario5-83-5a	220	2200	220	2200				5.749 [5.682-5.817]	0.691 [0.685-0.697]	0.687 [0.681-0.692]	0.060 [0.058-0.063]	0.130 [0.125-0.135]	-0.003 [-0.007-0.002]	-0.003 [-0.008-0.002]	0.313 [0.307-0.318]
Scenario5-83-5b	220	2200	220	2200				5.827 [5.759-5.896]	0.691 [0.685-0.698]	0.688 [0.682-0.694]	0.059 [0.056-0.062]	0.127 [0.121-0.133]	0.000 [-0.005-0.006]	0.000 [-0.005-0.006]	0.311 [0.305-0.318]
Scenario5-83-6a	220	2200	220	2200				5.573 [5.506-5.639]	0.682 [0.676-0.689]	0.679 [0.672-0.685]	0.062 [0.060-0.065]	0.134 [0.127-0.140]	0.000 [-0.005-0.005]	0.000 [-0.005-0.005]	0.320 [0.313-0.326]
Scenario5-83-6b	220	2200	220	2200				5.772 [5.706-5.839]	0.695 [0.688-0.701]	0.690 [0.683-0.696]	0.058 [0.056-0.061]	0.129 [0.123-0.134]	0.002 [-0.003-0.006]	0.002 [-0.003-0.006]	0.310 [0.303-0.317]
Scenario5-83-Null	220	2200	220	2200				6.135 [6.058-6.212]	0.704 [0.699-0.710]	0.700 [0.695-0.706]	0.051 [0.049-0.053]	0.115 [0.110-0.120]	0.001 [-0.005-0.006]	0.001 [-0.005-0.006]	0.300 [0.294-0.306]
Scenario5-85-1a	110	1100	110	1100				4.635 [4.561-4.709]	0.635 [0.628-0.643]	0.632 [0.624-0.639]	0.104 [0.101-0.107]	0.223 [0.215-0.231]	-0.002 [-0.007-0.004]	-0.002 [-0.007-0.004]	0.367 [0.360-0.375]
Scenario5-85-1b	110	1100	110	1100				4.846 [4.773-4.919]	0.650 [0.643-0.657]	0.644 [0.637-0.651]	0.096 [0.093-0.099]	0.210 [0.202-0.218]	-0.004 [-0.010-0.002]	-0.004 [-0.010-0.002]	0.356 [0.349-0.363]
Scenario5-85-2a	110	1100	110	1100				4.660 [4.587-4.732]	0.634 [0.627-0.642]	0.631 [0.623-0.638]	0.106 [0.102-0.110]	0.225 [0.217-0.233]	-0.001 [-0.006-0.005]	-0.001 [-0.007-0.005]	0.368 [0.361-0.376]
Scenario5-85-2b	110	1100	110	1100				4.749 [4.679-4.819]	0.642 [0.635-0.649]	0.638 [0.631-0.644]	0.097 [0.093-0.101]	0.205 [0.196-0.214]	-0.004 [-0.009-0.002]	-0.004 [-0.009-0.001]	0.361 [0.354-0.368]
Scenario5-85-3a	110	1100	110	1100				4.305 [4.238-4.372]	0.610 [0.601-0.618]	0.604 [0.596-0.613]	0.120 [0.116-0.125]	0.245 [0.235-0.255]	-0.004 [-0.010-0.002]	-0.004 [-0.010-0.002]	0.396 [0.387-0.404]
Scenario5-85-3b	110	1100	110	1100				4.738 [4.679-4.798]	0.642 [0.635-0.649]	0.638 [0.631-0.644]	0.101 [0.097-0.105]	0.217 [0.208-0.226]	-0.006 [-0.011-0.000]	-0.006 [-0.011--0.001]	0.361 [0.354-0.368]
Scenario5-85-4a	110	1100	110	1100				5.332 [5.261-5.403]	0.676 [0.669-0.682]	0.671 [0.664-0.677]	0.080 [0.077-0.083]	0.181 [0.174-0.188]	-0.005 [-0.010-0.000]	-0.005 [-0.010-0.000]	0.330 [0.323-0.336]
Scenario5-85-4b	110	1100	110	1100				5.355 [5.291-5.419]	0.675 [0.669-0.681]	0.670 [0.664-0.676]	0.078 [0.075-0.081]	0.176 [0.169-0.183]	0.000 [-0.005-0.006]	0.000 [-0.005-0.006]	0.330 [0.324-0.336]
Scenario5-85-5a	110	1100	110	1100				5.226 [5.156-5.296]	0.670 [0.663-0.676]	0.665 [0.658-0.671]	0.080 [0.078-0.083]	0.181 [0.174-0.188]	-0.006 [-0.010--0.001]	-0.006 [-0.010--0.001]	0.334 [0.327-0.341]
Scenario5-85-5b	110	1100	110	1100				5.358 [5.285-5.432]	0.676 [0.670-0.682]	0.671 [0.665-0.677]	0.079 [0.076-0.082]	0.176 [0.169-0.182]	-0.008 [-0.012--0.003]	-0.008 [-0.013--0.003]	0.328 [0.321-0.334]
Scenario5-85-6a	110	1100	110	1100				5.159 [5.095-5.223]	0.664 [0.657-0.671]	0.659 [0.652-0.665]	0.085 [0.082-0.088]	0.186 [0.178-0.194]	-0.004 [-0.009-0.001]	-0.004 [-0.009-0.001]	0.342 [0.335-0.348]
Scenario5-85-6b	110	1100	110	1100				5.295 [5.220-5.371]	0.671 [0.664-0.677]	0.666 [0.660-0.672]	0.079 [0.076-0.082]	0.174 [0.167-0.182]	-0.004 [-0.008-0.001]	-0.004 [-0.009-0.001]	0.333 [0.327-0.340]
Scenario5-85-Null	110	1100	110	1100				5.601 [5.539-5.663]	0.686 [0.680-0.693]	0.682 [0.676-0.689]	0.072 [0.069-0.075]	0.160 [0.154-0.167]	-0.004 [-0.010-0.002]	-0.004 [-0.010-0.002]	0.316 [0.310-0.322]
Scenario5-86-1a	220	2200	220	2200				5.012 [4.939-5.086]	0.656 [0.649-0.663]	0.652 [0.645-0.658]	0.085 [0.082-0.088]	0.179 [0.172-0.187]	-0.005 [-0.009-0.000]	-0.005 [-0.009-0.000]	0.349 [0.342-0.356]
Scenario5-86-1b	220	2200	220	2200				5.154 [5.080-5.227]	0.661 [0.654-0.668]	0.656 [0.649-0.663]	0.076 [0.073-0.079]	0.159 [0.151-0.166]	-0.005 [-0.010-0.000]	-0.005 [-0.010-0.000]	0.343 [0.336-0.350]
Scenario5-86-2a	220	2200	220	2200				4.934 [4.862-5.006]	0.655 [0.647-0.663]	0.652 [0.644-0.659]	0.084 [0.080-0.088]	0.177 [0.169-0.185]	0.002 [-0.003-0.007]	0.002 [-0.003-0.007]	0.347 [0.339-0.355]
Scenario5-86-2b	220	2200	220	2200				5.156 [5.073-5.239]	0.657 [0.649-0.664]	0.654 [0.647-0.661]	0.077 [0.075-0.080]	0.160 [0.153-0.167]	-0.004 [-0.010-0.001]	-0.004 [-0.010-0.001]	0.346 [0.338-0.354]
Scenario5-86-3a	220	2200	220	2200				4.573 [4.508-4.639]	0.625 [0.618-0.632]	0.621 [0.614-0.629]	0.099 [0.095-0.104]	0.200 [0.190-0.209]	0.006 [0.000-0.013]	0.006 [0.000-0.013]	0.377 [0.369-0.384]
Scenario5-86-3b	220	2200	220	2200				5.122 [5.054-5.189]	0.659 [0.652-0.667]	0.654 [0.647-0.661]	0.080 [0.077-0.083]	0.169 [0.162-0.175]	-0.004 [-0.010-0.001]	-0.004 [-0.010-0.001]	0.346 [0.338-0.353]
Scenario5-86-4a	220	2200	220	2200				5.780 [5.705-5.854]	0.688 [0.682-0.694]	0.685 [0.679-0.691]	0.059 [0.056-0.062]	0.125 [0.120-0.131]	0.002 [-0.003-0.008]	0.002 [-0.003-0.007]	0.315 [0.309-0.322]
Scenario5-86-4b	220	2200	220	2200				5.841 [5.771-5.910]	0.696 [0.690-0.702]	0.689 [0.683-0.694]	0.055 [0.053-0.057]	0.121 [0.115-0.126]	-0.009 [-0.013--0.004]	-0.009 [-0.013--0.004]	0.309 [0.303-0.314]
Scenario5-86-5a	220	2200	220	2200				5.731 [5.657-5.804]	0.689 [0.681-0.696]	0.683 [0.676-0.691]	0.060 [0.058-0.062]	0.131 [0.126-0.136]	-0.004 [-0.010-0.001]	-0.004 [-0.010-0.001]	0.315 [0.308-0.322]
Scenario5-86-5b	220	2200	220	2200				5.793 [5.716-5.871]	0.696 [0.691-0.702]	0.691 [0.686-0.696]	0.056 [0.054-0.058]	0.124 [0.119-0.129]	-0.002 [-0.006-0.003]	-0.002 [-0.006-0.003]	0.309 [0.304-0.314]
Scenario5-86-6a	220	2200	220	2200				5.606 [5.531-5.680]	0.684 [0.678-0.689]	0.680 [0.675-0.686]	0.064 [0.062-0.067]	0.140 [0.134-0.145]	-0.002 [-0.006-0.002]	-0.002 [-0.007-0.002]	0.320 [0.314-0.326]
Scenario5-86-6b	220	2200	220	2200				5.770 [5.695-5.845]	0.692 [0.686-0.699]	0.688 [0.681-0.694]	0.058 [0.056-0.060]	0.129 [0.124-0.134]	-0.009 [-0.014--0.004]	-0.010 [-0.015--0.005]	0.311 [0.305-0.317]
Scenario5-86-Null	220	2200	220	2200				6.111 [6.039-6.183]	0.709 [0.704-0.714]	0.705 [0.700-0.710]	0.049 [0.047-0.051]	0.112 [0.108-0.116]	-0.003 [-0.007-0.001]	-0.003 [-0.007-0.001]	0.295 [0.291-0.300]
Scenario5-88-1a	110	1100	110	1100				4.654 [4.582-4.726]	0.632 [0.624-0.640]	0.629 [0.621-0.636]	0.108 [0.103-0.112]	0.224 [0.215-0.234]	-0.004 [-0.009-0.002]	-0.004 [-0.009-0.002]	0.371 [0.363-0.379]
Scenario5-88-1b	110	1100	110	1100				4.880 [4.822-4.938]	0.652 [0.646-0.657]	0.647 [0.641-0.653]	0.096 [0.093-0.100]	0.209 [0.199-0.219]	-0.005 [-0.011-0.001]	-0.005 [-0.011-0.001]	0.353 [0.347-0.359]
Scenario5-88-2a	110	1100	110	1100				4.665 [4.604-4.727]	0.637 [0.630-0.644]	0.632 [0.625-0.638]	0.105 [0.102-0.109]	0.227 [0.218-0.236]	-0.005 [-0.010-0.001]	-0.005 [-0.010-0.001]	0.367 [0.361-0.374]
Scenario5-88-2b	110	1100	110	1100				4.907 [4.841-4.972]	0.654 [0.646-0.661]	0.650 [0.643-0.657]	0.094 [0.090-0.098]	0.209 [0.200-0.218]	-0.003 [-0.008-0.002]	-0.003 [-0.008-0.002]	0.350 [0.342-0.357]
Scenario5-88-3a	110	1100	110	1100				4.339 [4.273-4.404]	0.615 [0.607-0.623]	0.611 [0.603-0.618]	0.119 [0.114-0.124]	0.242 [0.232-0.252]	-0.002 [-0.007-0.003]	-0.002 [-0.007-0.003]	0.388 [0.380-0.396]
Scenario5-88-3b	110	1100	110	1100				4.807 [4.740-4.874]	0.648 [0.642-0.655]	0.644 [0.637-0.650]	0.097 [0.093-0.100]	0.211 [0.202-0.220]	-0.006 [-0.011-0.000]	-0.006 [-0.011-0.000]	0.355 [0.348-0.362]
Scenario5-88-4a	110	1100	110	1100				5.395 [5.330-5.461]	0.679 [0.673-0.686]	0.675 [0.669-0.681]	0.076 [0.073-0.079]	0.175 [0.167-0.183]	-0.005 [-0.010--0.001]	-0.005 [-0.010--0.001]	0.325 [0.318-0.331]
Scenario5-88-4b	110	1100	110	1100				5.358 [5.290-5.427]	0.671 [0.664-0.678]	0.667 [0.660-0.674]	0.078 [0.075-0.081]	0.174 [0.168-0.181]	-0.003 [-0.008-0.001]	-0.003 [-0.008-0.001]	0.331 [0.324-0.338]
Scenario5-88-5a	110	1100	110	1100				5.323 [5.250-5.395]	0.673 [0.666-0.679]	0.669 [0.662-0.675]	0.080 [0.077-0.082]	0.178 [0.170-0.185]	-0.004 [-0.008-0.000]	-0.004 [-0.008-0.000]	0.332 [0.325-0.338]
Scenario5-88-5b	110	1100	110	1100				5.391 [5.327-5.455]	0.678 [0.672-0.684]	0.673 [0.667-0.679]	0.077 [0.074-0.080]	0.170 [0.163-0.177]	-0.003 [-0.006-0.001]	-0.003 [-0.006-0.001]	0.327 [0.321-0.333]
Scenario5-88-6a	110	1100	110	1100				5.148 [5.080-5.216]	0.668 [0.661-0.675]	0.663 [0.656-0.669]	0.084 [0.080-0.087]	0.183 [0.176-0.191]	-0.002 [-0.007-0.003]	-0.002 [-0.007-0.003]	0.336 [0.330-0.343]
Scenario5-88-6b	110	1100	110	1100				5.323 [5.247-5.399]	0.677 [0.670-0.683]	0.671 [0.665-0.678]	0.081 [0.079-0.083]	0.183 [0.176-0.190]	-0.005 [-0.009-0.000]	-0.005 [-0.009-0.000]	0.329 [0.322-0.335]
Scenario5-88-Null	110	1100	110	1100				5.651 [5.574-5.727]	0.692 [0.686-0.698]	0.688 [0.682-0.693]	0.070 [0.067-0.072]	0.160 [0.154-0.167]	-0.001 [-0.006-0.004]	-0.001 [-0.006-0.004]	0.313 [0.307-0.319]
Scenario5-89-1a	220	2200	220	2200				4.929 [4.852-5.006]	0.645 [0.637-0.653]	0.641 [0.634-0.649]	0.087 [0.083-0.090]	0.179 [0.171-0.186]	0.001 [-0.004-0.007]	0.001 [-0.004-0.007]	0.358 [0.350-0.366]
Scenario5-89-1b	220	2200	220	2200				5.218 [5.153-5.284]	0.664 [0.657-0.672]	0.659 [0.652-0.667]	0.077 [0.073-0.081]	0.162 [0.155-0.170]	-0.001 [-0.006-0.004]	-0.001 [-0.006-0.004]	0.338 [0.331-0.346]
Scenario5-89-2a	220	2200	220	2200				4.956 [4.888-5.024]	0.658 [0.651-0.665]	0.653 [0.647-0.660]	0.085 [0.082-0.089]	0.185 [0.176-0.193]	-0.008 [-0.012--0.003]	-0.008 [-0.012--0.003]	0.344 [0.338-0.351]
Scenario5-89-2b	220	2200	220	2200				5.198 [5.123-5.274]	0.666 [0.659-0.673]	0.662 [0.655-0.668]	0.074 [0.072-0.077]	0.159 [0.152-0.166]	-0.004 [-0.009-0.001]	-0.004 [-0.009-0.000]	0.339 [0.333-0.346]
Scenario5-89-3a	220	2200	220	2200				4.543 [4.474-4.612]	0.626 [0.618-0.635]	0.622 [0.614-0.630]	0.100 [0.096-0.104]	0.203 [0.194-0.212]	0.001 [-0.006-0.007]	0.001 [-0.006-0.007]	0.378 [0.370-0.386]
Scenario5-89-3b	220	2200	220	2200				5.104 [5.040-5.169]	0.666 [0.659-0.673]	0.661 [0.655-0.668]	0.079 [0.076-0.083]	0.171 [0.163-0.179]	-0.004 [-0.009-0.002]	-0.004 [-0.009-0.002]	0.338 [0.330-0.345]
Scenario5-89-4a	220	2200	220	2200				5.699 [5.622-5.777]	0.683 [0.677-0.689]	0.679 [0.673-0.685]	0.058 [0.056-0.061]	0.127 [0.121-0.132]	-0.004 [-0.008-0.001]	-0.004 [-0.008-0.001]	0.321 [0.314-0.327]
Scenario5-89-4b	220	2200	220	2200				5.909 [5.837-5.981]	0.701 [0.696-0.706]	0.696 [0.691-0.701]	0.054 [0.052-0.057]	0.122 [0.116-0.128]	-0.005 [-0.010-0.000]	-0.005 [-0.010-0.000]	0.304 [0.299-0.309]
Scenario5-89-5a	220	2200	220	2200				5.824 [5.758-5.890]	0.692 [0.686-0.698]	0.687 [0.682-0.692]	0.060 [0.058-0.062]	0.131 [0.125-0.136]	-0.004 [-0.009-0.001]	-0.004 [-0.009-0.001]	0.313 [0.307-0.318]
Scenario5-89-5b	220	2200	220	2200				5.853 [5.783-5.924]	0.697 [0.692-0.703]	0.692 [0.686-0.698]	0.055 [0.053-0.057]	0.125 [0.120-0.130]	-0.010 [-0.015--0.006]	-0.011 [-0.015--0.006]	0.307 [0.301-0.313]
Scenario5-89-6a	220	2200	220	2200				5.545 [5.480-5.610]	0.681 [0.675-0.687]	0.675 [0.669-0.681]	0.062 [0.060-0.064]	0.132 [0.126-0.137]	-0.004 [-0.009-0.001]	-0.004 [-0.009-0.001]	0.325 [0.318-0.331]
Scenario5-89-6b	220	2200	220	2200				5.718 [5.642-5.794]	0.687 [0.681-0.694]	0.682 [0.676-0.688]	0.061 [0.058-0.063]	0.132 [0.126-0.137]	-0.004 [-0.008-0.000]	-0.004 [-0.008-0.000]	0.318 [0.312-0.325]
Scenario5-89-Null	220	2200	220	2200				6.205 [6.121-6.289]	0.710 [0.703-0.716]	0.705 [0.698-0.711]	0.049 [0.048-0.051]	0.113 [0.108-0.118]	-0.005 [-0.010--0.001]	-0.005 [-0.010--0.001]	0.295 [0.288-0.302]
Scenario5-91-1a	110	1100	110	1100				4.637 [4.569-4.705]	0.643 [0.635-0.650]	0.637 [0.630-0.644]	0.100 [0.096-0.103]	0.212 [0.204-0.221]	-0.002 [-0.008-0.003]	-0.002 [-0.008-0.003]	0.361 [0.354-0.368]
Scenario5-91-1b	110	1100	110	1100				4.915 [4.855-4.975]	0.651 [0.644-0.658]	0.645 [0.638-0.652]	0.096 [0.092-0.100]	0.208 [0.201-0.216]	-0.005 [-0.010-0.000]	-0.005 [-0.010-0.000]	0.355 [0.347-0.362]
Scenario5-91-2a	110	1100	110	1100				4.651 [4.591-4.711]	0.637 [0.630-0.644]	0.633 [0.626-0.640]	0.105 [0.101-0.108]	0.222 [0.212-0.231]	0.006 [0.000-0.011]	0.005 [0.000-0.011]	0.366 [0.359-0.373]
Scenario5-91-2b	110	1100	110	1100				4.881 [4.811-4.952]	0.648 [0.641-0.655]	0.644 [0.638-0.651]	0.096 [0.092-0.099]	0.206 [0.199-0.214]	-0.003 [-0.008-0.002]	-0.003 [-0.008-0.002]	0.354 [0.347-0.361]
Scenario5-91-3a	110	1100	110	1100				4.384 [4.326-4.442]	0.614 [0.607-0.622]	0.611 [0.604-0.619]	0.114 [0.110-0.119]	0.235 [0.225-0.245]	0.008 [0.001-0.014]	0.008 [0.001-0.014]	0.387 [0.379-0.395]
Scenario5-91-3b	110	1100	110	1100				4.801 [4.734-4.867]	0.645 [0.638-0.652]	0.643 [0.636-0.650]	0.095 [0.092-0.098]	0.209 [0.201-0.217]	0.000 [-0.005-0.006]	0.000 [-0.005-0.006]	0.356 [0.349-0.364]
Scenario5-91-4a	110	1100	110	1100				5.403 [5.338-5.467]	0.676 [0.670-0.683]	0.672 [0.666-0.678]	0.076 [0.074-0.079]	0.171 [0.164-0.178]	-0.003 [-0.008-0.003]	-0.003 [-0.008-0.002]	0.328 [0.322-0.333]
Scenario5-91-4b	110	1100	110	1100				5.409 [5.341-5.477]	0.678 [0.671-0.684]	0.672 [0.666-0.678]	0.075 [0.073-0.078]	0.166 [0.158-0.174]	-0.003 [-0.008-0.003]	-0.003 [-0.008-0.003]	0.327 [0.321-0.334]
Scenario5-91-5a	110	1100	110	1100				5.459 [5.395-5.522]	0.683 [0.678-0.689]	0.677 [0.671-0.682]	0.077 [0.074-0.080]	0.177 [0.168-0.185]	-0.006 [-0.010--0.001]	-0.006 [-0.010--0.001]	0.323 [0.317-0.328]
Scenario5-91-5b	110	1100	110	1100				5.491 [5.429-5.553]	0.683 [0.677-0.690]	0.678 [0.672-0.684]	0.073 [0.070-0.076]	0.167 [0.160-0.174]	-0.007 [-0.011--0.003]	-0.007 [-0.012--0.003]	0.321 [0.315-0.328]
Scenario5-91-6a	110	1100	110	1100				5.233 [5.165-5.300]	0.662 [0.655-0.670]	0.658 [0.650-0.665]	0.084 [0.080-0.087]	0.182 [0.175-0.189]	-0.010 [-0.015--0.005]	-0.010 [-0.015--0.005]	0.341 [0.334-0.349]
Scenario5-91-6b	110	1100	110	1100				5.441 [5.368-5.513]	0.676 [0.670-0.683]	0.671 [0.665-0.677]	0.079 [0.076-0.082]	0.177 [0.170-0.183]	-0.005 [-0.010-0.000]	-0.005 [-0.010-0.000]	0.329 [0.322-0.335]
Scenario5-91-Null	110	1100	110	1100				5.714 [5.644-5.783]	0.695 [0.689-0.701]	0.690 [0.684-0.696]	0.068 [0.066-0.071]	0.162 [0.156-0.168]	-0.006 [-0.011--0.001]	-0.006 [-0.011--0.001]	0.311 [0.305-0.317]
Scenario5-92-1a	220	2200	220	2200				4.936 [4.862-5.010]	0.648 [0.640-0.656]	0.643 [0.636-0.651]	0.088 [0.085-0.092]	0.184 [0.176-0.191]	-0.004 [-0.010-0.001]	-0.004 [-0.010-0.001]	0.356 [0.348-0.365]
Scenario5-92-1b	220	2200	220	2200				5.280 [5.196-5.364]	0.662 [0.653-0.671]	0.658 [0.649-0.666]	0.075 [0.072-0.079]	0.158 [0.152-0.164]	0.001 [-0.004-0.006]	0.001 [-0.004-0.006]	0.340 [0.332-0.349]
Scenario5-92-2a	220	2200	220	2200				4.928 [4.853-5.004]	0.651 [0.643-0.659]	0.646 [0.639-0.654]	0.083 [0.079-0.086]	0.173 [0.165-0.181]	0.000 [-0.006-0.006]	0.000 [-0.006-0.006]	0.352 [0.344-0.360]
Scenario5-92-2b	220	2200	220	2200				5.196 [5.113-5.278]	0.663 [0.656-0.670]	0.660 [0.653-0.667]	0.076 [0.073-0.079]	0.157 [0.150-0.164]	-0.006 [-0.011--0.001]	-0.006 [-0.011--0.001]	0.340 [0.333-0.348]
Scenario5-92-3a	220	2200	220	2200				4.573 [4.497-4.648]	0.628 [0.619-0.636]	0.623 [0.614-0.631]	0.100 [0.096-0.105]	0.199 [0.191-0.208]	0.004 [-0.002-0.009]	0.004 [-0.002-0.009]	0.376 [0.368-0.385]
Scenario5-92-3b	220	2200	220	2200				5.123 [5.061-5.185]	0.661 [0.654-0.668]	0.657 [0.650-0.664]	0.077 [0.074-0.080]	0.161 [0.154-0.168]	-0.002 [-0.006-0.003]	-0.002 [-0.006-0.003]	0.343 [0.336-0.350]
Scenario5-92-4a	220	2200	220	2200				5.801 [5.734-5.869]	0.694 [0.688-0.700]	0.688 [0.683-0.694]	0.057 [0.055-0.059]	0.127 [0.122-0.132]	-0.004 [-0.009-0.000]	-0.005 [-0.009-0.000]	0.312 [0.306-0.317]
Scenario5-92-4b	220	2200	220	2200				5.866 [5.802-5.930]	0.692 [0.686-0.698]	0.688 [0.682-0.693]	0.055 [0.053-0.058]	0.121 [0.115-0.126]	0.000 [-0.004-0.005]	0.000 [-0.005-0.005]	0.311 [0.305-0.317]
Scenario5-92-5a	220	2200	220	2200				6.034 [5.952-6.115]	0.704 [0.697-0.710]	0.698 [0.691-0.704]	0.051 [0.049-0.053]	0.114 [0.109-0.118]	-0.006 [-0.011--0.001]	-0.006 [-0.011--0.001]	0.302 [0.295-0.308]
Scenario5-92-5b	220	2200	220	2200				5.836 [5.768-5.903]	0.696 [0.690-0.702]	0.691 [0.684-0.697]	0.058 [0.055-0.060]	0.128 [0.123-0.134]	-0.002 [-0.007-0.003]	-0.002 [-0.007-0.003]	0.309 [0.303-0.315]
Scenario5-92-6a	220	2200	220	2200				5.652 [5.579-5.724]	0.683 [0.676-0.689]	0.680 [0.673-0.686]	0.064 [0.062-0.067]	0.140 [0.133-0.146]	-0.002 [-0.007-0.004]	-0.002 [-0.007-0.004]	0.320 [0.313-0.327]
Scenario5-92-6b	220	2200	220	2200				5.770 [5.701-5.839]	0.690 [0.684-0.695]	0.686 [0.680-0.692]	0.057 [0.055-0.059]	0.124 [0.118-0.129]	-0.003 [-0.007-0.002]	-0.003 [-0.007-0.002]	0.315 [0.309-0.321]
Scenario5-92-Null	220	2200	220	2200				6.110 [6.035-6.185]	0.706 [0.700-0.712]	0.701 [0.695-0.707]	0.048 [0.046-0.050]	0.108 [0.103-0.112]	-0.003 [-0.007-0.001]	-0.003 [-0.007-0.001]	0.300 [0.293-0.306]
Scenario5-94-1a	110	1100	110	1100				4.688 [4.618-4.758]	0.635 [0.627-0.642]	0.631 [0.623-0.638]	0.103 [0.099-0.107]	0.215 [0.206-0.224]	-0.002 [-0.007-0.003]	-0.002 [-0.007-0.003]	0.369 [0.361-0.377]
Scenario5-94-1b	110	1100	110	1100				5.052 [4.984-5.120]	0.661 [0.654-0.668]	0.658 [0.651-0.665]	0.089 [0.086-0.092]	0.189 [0.182-0.196]	-0.003 [-0.008-0.002]	-0.003 [-0.008-0.002]	0.342 [0.335-0.349]
Scenario5-94-2a	110	1100	110	1100				4.737 [4.675-4.800]	0.638 [0.631-0.645]	0.632 [0.625-0.639]	0.102 [0.098-0.105]	0.216 [0.207-0.224]	-0.003 [-0.009-0.002]	-0.003 [-0.009-0.002]	0.365 [0.359-0.371]
Scenario5-94-2b	110	1100	110	1100				4.990 [4.915-5.064]	0.657 [0.650-0.665]	0.653 [0.646-0.660]	0.087 [0.085-0.090]	0.192 [0.186-0.199]	-0.004 [-0.010-0.002]	-0.004 [-0.010-0.002]	0.346 [0.338-0.353]
Scenario5-94-3a	110	1100	110	1100				4.419 [4.347-4.492]	0.620 [0.612-0.629]	0.616 [0.608-0.624]	0.112 [0.108-0.116]	0.231 [0.222-0.239]	-0.005 [-0.011-0.000]	-0.005 [-0.011-0.000]	0.385 [0.376-0.393]
Scenario5-94-3b	110	1100	110	1100				4.847 [4.772-4.923]	0.641 [0.633-0.649]	0.637 [0.630-0.645]	0.097 [0.093-0.101]	0.207 [0.199-0.216]	-0.006 [-0.011--0.002]	-0.006 [-0.011--0.002]	0.361 [0.354-0.368]
Scenario5-94-4a	110	1100	110	1100				5.519 [5.453-5.586]	0.687 [0.682-0.693]	0.682 [0.677-0.688]	0.074 [0.072-0.077]	0.173 [0.166-0.179]	-0.002 [-0.007-0.003]	-0.002 [-0.007-0.003]	0.319 [0.314-0.325]
Scenario5-94-4b	110	1100	110	1100				5.666 [5.604-5.728]	0.689 [0.683-0.695]	0.685 [0.679-0.690]	0.071 [0.068-0.073]	0.160 [0.155-0.166]	-0.003 [-0.007-0.002]	-0.003 [-0.007-0.002]	0.317 [0.311-0.323]
Scenario5-94-5a	110	1100	110	1100				5.493 [5.420-5.565]	0.681 [0.674-0.687]	0.675 [0.668-0.682]	0.075 [0.072-0.078]	0.166 [0.159-0.173]	-0.006 [-0.012--0.001]	-0.006 [-0.012--0.001]	0.324 [0.317-0.331]
Scenario5-94-5b	110	1100	110	1100				5.520 [5.437-5.602]	0.682 [0.675-0.688]	0.677 [0.670-0.683]	0.072 [0.069-0.075]	0.162 [0.154-0.170]	-0.004 [-0.009-0.001]	-0.004 [-0.009-0.001]	0.324 [0.317-0.330]
Scenario5-94-6a	110	1100	110	1100				5.381 [5.315-5.447]	0.678 [0.672-0.684]	0.673 [0.668-0.679]	0.079 [0.076-0.082]	0.179 [0.172-0.187]	-0.005 [-0.010-0.000]	-0.005 [-0.010-0.000]	0.326 [0.320-0.332]
Scenario5-94-6b	110	1100	110	1100				5.559 [5.488-5.630]	0.690 [0.684-0.695]	0.684 [0.678-0.690]	0.072 [0.070-0.075]	0.167 [0.159-0.174]	-0.008 [-0.013--0.004]	-0.009 [-0.013--0.004]	0.316 [0.310-0.322]
Scenario5-94-Null	110	1100	110	1100				5.834 [5.763-5.904]	0.699 [0.693-0.704]	0.695 [0.690-0.700]	0.064 [0.062-0.067]	0.151 [0.145-0.156]	-0.006 [-0.010--0.001]	-0.006 [-0.010--0.001]	0.305 [0.300-0.310]
Scenario5-95-1a	220	2200	220	2200				5.016 [4.944-5.087]	0.651 [0.644-0.658]	0.647 [0.640-0.655]	0.086 [0.082-0.089]	0.175 [0.168-0.182]	0.000 [-0.006-0.005]	0.000 [-0.006-0.005]	0.353 [0.346-0.361]
Scenario5-95-1b	220	2200	220	2200				5.209 [5.142-5.275]	0.664 [0.657-0.671]	0.660 [0.653-0.667]	0.075 [0.072-0.077]	0.159 [0.152-0.165]	-0.004 [-0.008-0.000]	-0.004 [-0.008-0.000]	0.339 [0.332-0.346]
Scenario5-95-2a	220	2200	220	2200				4.873 [4.801-4.945]	0.645 [0.638-0.652]	0.642 [0.635-0.649]	0.086 [0.084-0.089]	0.177 [0.169-0.184]	0.002 [-0.004-0.008]	0.002 [-0.004-0.008]	0.359 [0.352-0.366]
Scenario5-95-2b	220	2200	220	2200				5.265 [5.196-5.334]	0.667 [0.660-0.674]	0.663 [0.656-0.670]	0.074 [0.072-0.077]	0.156 [0.149-0.162]	0.001 [-0.003-0.006]	0.001 [-0.004-0.006]	0.336 [0.329-0.343]
Scenario5-95-3a	220	2200	220	2200				4.567 [4.498-4.636]	0.620 [0.611-0.629]	0.615 [0.607-0.624]	0.100 [0.096-0.104]	0.197 [0.189-0.206]	-0.006 [-0.012-0.000]	-0.006 [-0.012-0.000]	0.386 [0.377-0.394]
Scenario5-95-3b	220	2200	220	2200				5.096 [5.017-5.175]	0.661 [0.654-0.668]	0.657 [0.650-0.664]	0.077 [0.074-0.080]	0.162 [0.154-0.170]	0.001 [-0.004-0.006]	0.001 [-0.004-0.006]	0.342 [0.335-0.350]
Scenario5-95-4a	220	2200	220	2200				5.830 [5.753-5.907]	0.700 [0.694-0.707]	0.696 [0.690-0.703]	0.054 [0.052-0.056]	0.123 [0.117-0.129]	-0.002 [-0.007-0.002]	-0.002 [-0.007-0.002]	0.303 [0.297-0.309]
Scenario5-95-4b	220	2200	220	2200				5.971 [5.898-6.044]	0.700 [0.693-0.706]	0.696 [0.690-0.701]	0.055 [0.053-0.058]	0.124 [0.119-0.130]	0.000 [-0.005-0.005]	0.000 [-0.005-0.005]	0.306 [0.300-0.312]
Scenario5-95-5a	220	2200	220	2200				5.800 [5.723-5.877]	0.694 [0.688-0.700]	0.690 [0.684-0.696]	0.057 [0.055-0.059]	0.126 [0.121-0.130]	-0.002 [-0.007-0.003]	-0.002 [-0.007-0.003]	0.309 [0.303-0.315]
Scenario5-95-5b	220	2200	220	2200				5.881 [5.810-5.951]	0.696 [0.690-0.702]	0.691 [0.685-0.697]	0.057 [0.054-0.059]	0.122 [0.117-0.127]	-0.003 [-0.008-0.002]	-0.003 [-0.008-0.002]	0.310 [0.304-0.317]
Scenario5-95-6a	220	2200	220	2200				5.636 [5.563-5.709]	0.687 [0.681-0.694]	0.683 [0.677-0.689]	0.061 [0.059-0.063]	0.134 [0.128-0.139]	-0.005 [-0.011-0.000]	-0.005 [-0.011-0.000]	0.317 [0.310-0.323]
Scenario5-95-6b	220	2200	220	2200				5.834 [5.763-5.904]	0.699 [0.693-0.704]	0.695 [0.690-0.700]	0.064 [0.062-0.067]	0.151 [0.145-0.156]	-0.006 [-0.010--0.001]	-0.006 [-0.010--0.001]	0.305 [0.300-0.310]
Scenario5-95-Null	220	2200	220	2200				6.197 [6.121-6.274]	0.705 [0.699-0.711]	0.700 [0.695-0.706]	0.048 [0.046-0.050]	0.111 [0.105-0.116]	-0.004 [-0.010-0.001]	-0.004 [-0.010-0.001]	0.299 [0.293-0.304]
Scenario5-97-1a	110	1100	110	1100				4.872 [4.799-4.944]	0.646 [0.639-0.653]	0.640 [0.633-0.647]	0.093 [0.090-0.097]	0.196 [0.188-0.204]	0.000 [-0.005-0.005]	0.000 [-0.005-0.005]	0.358 [0.350-0.365]
Scenario5-97-1b	110	1100	110	1100				5.200 [5.120-5.280]	0.667 [0.660-0.674]	0.664 [0.658-0.671]	0.083 [0.080-0.086]	0.185 [0.178-0.192]	-0.001 [-0.006-0.004]	-0.001 [-0.006-0.004]	0.334 [0.328-0.341]
Scenario5-97-2a	110	1100	110	1100				4.905 [4.840-4.970]	0.650 [0.643-0.656]	0.646 [0.639-0.653]	0.093 [0.090-0.097]	0.206 [0.198-0.214]	-0.001 [-0.006-0.004]	-0.001 [-0.007-0.004]	0.355 [0.347-0.362]
Scenario5-97-2b	110	1100	110	1100				5.127 [5.060-5.193]	0.662 [0.656-0.668]	0.658 [0.652-0.664]	0.084 [0.082-0.087]	0.190 [0.184-0.197]	-0.004 [-0.009-0.001]	-0.004 [-0.009-0.001]	0.341 [0.335-0.348]
Scenario5-97-3a	110	1100	110	1100				4.547 [4.476-4.618]	0.627 [0.620-0.635]	0.623 [0.615-0.630]	0.107 [0.103-0.111]	0.222 [0.213-0.231]	0.001 [-0.005-0.008]	0.001 [-0.005-0.007]	0.377 [0.369-0.384]
Scenario5-97-3b	110	1100	110	1100				5.057 [4.991-5.124]	0.659 [0.651-0.666]	0.655 [0.648-0.662]	0.088 [0.084-0.092]	0.195 [0.187-0.202]	-0.003 [-0.009-0.002]	-0.003 [-0.009-0.002]	0.347 [0.339-0.354]
Scenario5-97-4a	110	1100	110	1100				5.749 [5.679-5.819]	0.690 [0.685-0.695]	0.685 [0.680-0.690]	0.064 [0.061-0.066]	0.148 [0.142-0.153]	-0.003 [-0.008-0.002]	-0.003 [-0.008-0.002]	0.313 [0.308-0.318]
Scenario5-97-4b	110	1100	110	1100				5.807 [5.735-5.878]	0.697 [0.690-0.704]	0.693 [0.687-0.699]	0.063 [0.060-0.065]	0.146 [0.139-0.152]	-0.004 [-0.009-0.000]	-0.004 [-0.009-0.000]	0.307 [0.301-0.314]
Scenario5-97-5a	110	1100	110	1100				5.671 [5.599-5.742]	0.692 [0.687-0.698]	0.688 [0.682-0.694]	0.066 [0.064-0.069]	0.154 [0.148-0.160]	-0.007 [-0.011--0.002]	-0.007 [-0.012--0.002]	0.312 [0.306-0.317]
Scenario5-97-5b	110	1100	110	1100				5.813 [5.743-5.884]	0.697 [0.692-0.703]	0.692 [0.687-0.698]	0.064 [0.062-0.067]	0.149 [0.142-0.155]	-0.006 [-0.011--0.002]	-0.006 [-0.011--0.002]	0.307 [0.301-0.312]
Scenario5-97-6a	110	1100	110	1100				5.558 [5.488-5.628]	0.685 [0.679-0.691]	0.681 [0.675-0.687]	0.070 [0.068-0.073]	0.162 [0.155-0.170]	-0.008 [-0.012--0.003]	-0.008 [-0.012--0.003]	0.318 [0.312-0.325]
Scenario5-97-6b	110	1100	110	1100				5.729 [5.667-5.791]	0.696 [0.690-0.701]	0.690 [0.685-0.696]	0.066 [0.063-0.068]	0.154 [0.147-0.160]	-0.010 [-0.015--0.006]	-0.010 [-0.015--0.006]	0.307 [0.302-0.313]
Scenario5-97-Null	110	1100	110	1100				6.048 [5.976-6.120]	0.707 [0.701-0.713]	0.704 [0.698-0.710]	0.057 [0.055-0.059]	0.132 [0.127-0.138]	-0.002 [-0.007-0.002]	-0.003 [-0.007-0.002]	0.296 [0.290-0.303]
Scenario5-98-1a	220	2200	220	2200				5.061 [4.991-5.131]	0.655 [0.647-0.663]	0.651 [0.643-0.658]	0.083 [0.079-0.087]	0.171 [0.163-0.178]	0.000 [-0.006-0.006]	0.000 [-0.006-0.006]	0.349 [0.342-0.357]
Scenario5-98-1b	220	2200	220	2200				5.320 [5.239-5.400]	0.675 [0.668-0.682]	0.671 [0.663-0.678]	0.070 [0.068-0.073]	0.152 [0.146-0.158]	-0.003 [-0.008-0.001]	-0.003 [-0.008-0.001]	0.330 [0.323-0.338]
Scenario5-98-2a	220	2200	220	2200				5.057 [4.990-5.124]	0.655 [0.649-0.662]	0.650 [0.643-0.656]	0.081 [0.078-0.084]	0.171 [0.162-0.179]	-0.010 [-0.015--0.005]	-0.010 [-0.015--0.005]	0.350 [0.343-0.357]
Scenario5-98-2b	220	2200	220	2200				5.318 [5.245-5.390]	0.673 [0.666-0.679]	0.668 [0.661-0.674]	0.069 [0.066-0.072]	0.147 [0.140-0.154]	-0.007 [-0.013--0.002]	-0.007 [-0.013--0.002]	0.331 [0.324-0.338]
Scenario5-98-3a	220	2200	220	2200				4.680 [4.609-4.751]	0.634 [0.626-0.642]	0.631 [0.623-0.638]	0.097 [0.094-0.101]	0.198 [0.190-0.207]	0.000 [-0.006-0.007]	0.000 [-0.006-0.007]	0.369 [0.361-0.376]
Scenario5-98-3b	220	2200	220	2200				5.193 [5.110-5.277]	0.661 [0.654-0.669]	0.659 [0.652-0.665]	0.076 [0.073-0.079]	0.162 [0.155-0.169]	0.000 [-0.005-0.005]	0.000 [-0.005-0.005]	0.341 [0.333-0.348]
Scenario5-98-4a	220	2200	220	2200				5.938 [5.871-6.005]	0.702 [0.696-0.707]	0.696 [0.691-0.702]	0.053 [0.050-0.055]	0.118 [0.112-0.125]	-0.007 [-0.012--0.002]	-0.007 [-0.012--0.002]	0.303 [0.298-0.309]
Scenario5-98-4b	220	2200	220	2200				5.998 [5.925-6.070]	0.703 [0.697-0.709]	0.698 [0.693-0.704]	0.050 [0.049-0.052]	0.113 [0.108-0.118]	-0.002 [-0.007-0.003]	-0.002 [-0.007-0.003]	0.301 [0.296-0.307]
Scenario5-98-5a	220	2200	220	2200				5.850 [5.787-5.913]	0.697 [0.691-0.703]	0.692 [0.687-0.698]	0.053 [0.051-0.055]	0.116 [0.111-0.122]	-0.004 [-0.009-0.000]	-0.004 [-0.009-0.000]	0.308 [0.302-0.314]
Scenario5-98-5b	220	2200	220	2200				6.048 [5.973-6.123]	0.704 [0.699-0.710]	0.699 [0.693-0.704]	0.051 [0.049-0.053]	0.117 [0.112-0.123]	-0.002 [-0.007-0.003]	-0.002 [-0.007-0.003]	0.301 [0.296-0.307]
Scenario5-98-6a	220	2200	220	2200				5.728 [5.665-5.790]	0.691 [0.686-0.697]	0.686 [0.681-0.691]	0.057 [0.055-0.059]	0.127 [0.121-0.133]	-0.011 [-0.015--0.007]	-0.011 [-0.015--0.007]	0.315 [0.310-0.320]
Scenario5-98-6b	220	2200	220	2200				5.867 [5.809-5.924]	0.693 [0.687-0.698]	0.690 [0.685-0.695]	0.053 [0.052-0.055]	0.118 [0.114-0.123]	0.003 [-0.003-0.008]	0.002 [-0.003-0.008]	0.310 [0.304-0.315]
Scenario5-98-Null	220	2200	220	2200				6.307 [6.230-6.384]	0.713 [0.707-0.719]	0.709 [0.703-0.715]	0.043 [0.041-0.044]	0.098 [0.094-0.103]	-0.002 [-0.006-0.003]	-0.002 [-0.006-0.003]	0.291 [0.285-0.297]
Scenario5-100-1a	110	1100	110	1100				5.071 [5.007-5.134]	0.658 [0.651-0.665]	0.653 [0.647-0.660]	0.087 [0.084-0.090]	0.189 [0.182-0.197]	-0.003 [-0.008-0.001]	-0.003 [-0.008-0.001]	0.347 [0.340-0.354]
Scenario5-100-1b	110	1100	110	1100				5.402 [5.333-5.472]	0.675 [0.669-0.681]	0.672 [0.666-0.678]	0.074 [0.071-0.077]	0.164 [0.157-0.171]	-0.002 [-0.007-0.002]	-0.002 [-0.007-0.002]	0.327 [0.321-0.333]
Scenario5-100-2a	110	1100	110	1100				4.979 [4.902-5.056]	0.655 [0.647-0.663]	0.651 [0.643-0.658]	0.086 [0.083-0.089]	0.187 [0.179-0.195]	-0.006 [-0.011--0.001]	-0.006 [-0.011--0.001]	0.347 [0.339-0.355]
Scenario5-100-2b	110	1100	110	1100				5.421 [5.352-5.489]	0.679 [0.673-0.685]	0.673 [0.667-0.679]	0.074 [0.071-0.077]	0.168 [0.161-0.175]	-0.006 [-0.011--0.002]	-0.006 [-0.011--0.002]	0.325 [0.319-0.332]
Scenario5-100-3a	110	1100	110	1100				4.792 [4.727-4.856]	0.643 [0.636-0.650]	0.638 [0.632-0.645]	0.095 [0.091-0.098]	0.198 [0.189-0.206]	-0.007 [-0.013--0.002]	-0.007 [-0.013--0.002]	0.363 [0.357-0.370]
Scenario5-100-3b	110	1100	110	1100				5.239 [5.165-5.313]	0.669 [0.662-0.676]	0.663 [0.657-0.670]	0.080 [0.077-0.083]	0.176 [0.170-0.182]	-0.007 [-0.012--0.002]	-0.007 [-0.012--0.002]	0.336 [0.329-0.342]
Scenario5-100-4a	110	1100	110	1100				5.984 [5.901-6.067]	0.706 [0.699-0.712]	0.701 [0.695-0.707]	0.057 [0.055-0.060]	0.135 [0.129-0.141]	-0.006 [-0.010--0.001]	-0.006 [-0.010--0.001]	0.298 [0.292-0.303]
Scenario5-100-4b	110	1100	110	1100				6.108 [6.031-6.186]	0.712 [0.706-0.717]	0.705 [0.700-0.711]	0.054 [0.052-0.056]	0.131 [0.126-0.137]	-0.009 [-0.013--0.005]	-0.009 [-0.013--0.005]	0.294 [0.289-0.299]
Scenario5-100-5a	110	1100	110	1100				5.924 [5.856-5.992]	0.699 [0.693-0.705]	0.695 [0.689-0.701]	0.057 [0.055-0.059]	0.131 [0.126-0.136]	-0.004 [-0.008-0.001]	-0.004 [-0.008-0.001]	0.303 [0.298-0.309]
Scenario5-100-5b	110	1100	110	1100				6.067 [5.997-6.137]	0.706 [0.701-0.711]	0.702 [0.698-0.707]	0.056 [0.054-0.058]	0.131 [0.126-0.136]	-0.008 [-0.012--0.004]	-0.008 [-0.012--0.004]	0.297 [0.292-0.302]
Scenario5-100-6a	110	1100	110	1100				5.748 [5.678-5.818]	0.694 [0.688-0.700]	0.690 [0.685-0.696]	0.062 [0.060-0.064]	0.147 [0.141-0.153]	-0.006 [-0.011--0.001]	-0.006 [-0.011--0.001]	0.309 [0.303-0.315]
Scenario5-100-6b	110	1100	110	1100				5.978 [5.908-6.048]	0.704 [0.699-0.710]	0.700 [0.695-0.706]	0.058 [0.055-0.060]	0.136 [0.130-0.141]	-0.008 [-0.012--0.003]	-0.008 [-0.012--0.003]	0.299 [0.293-0.304]
Scenario5-100-Null	110	1100	110	1100				6.364 [6.293-6.434]	0.720 [0.714-0.726]	0.715 [0.709-0.721]	0.046 [0.044-0.048]	0.110 [0.106-0.115]	-0.003 [-0.008-0.001]	-0.003 [-0.008-0.001]	0.284 [0.279-0.290]
Scenario5-101-1a	220	2200	220	2200				5.016 [4.945-5.086]	0.654 [0.647-0.661]	0.650 [0.643-0.657]	0.080 [0.077-0.083]	0.167 [0.159-0.174]	-0.003 [-0.008-0.002]	-0.003 [-0.008-0.002]	0.349 [0.341-0.356]
Scenario5-101-1b	220	2200	220	2200				5.417 [5.348-5.486]	0.675 [0.669-0.682]	0.670 [0.664-0.676]	0.067 [0.064-0.070]	0.145 [0.139-0.152]	-0.007 [-0.011--0.003]	-0.007 [-0.011--0.003]	0.330 [0.323-0.336]
Scenario5-101-2a	220	2200	220	2200				5.097 [5.018-5.176]	0.658 [0.650-0.665]	0.653 [0.645-0.660]	0.080 [0.076-0.083]	0.168 [0.160-0.175]	-0.003 [-0.008-0.003]	-0.003 [-0.008-0.003]	0.346 [0.338-0.354]
Scenario5-101-2b	220	2200	220	2200				5.414 [5.342-5.486]	0.672 [0.665-0.679]	0.667 [0.660-0.673]	0.069 [0.066-0.071]	0.145 [0.140-0.151]	-0.004 [-0.009-0.001]	-0.004 [-0.009-0.001]	0.332 [0.325-0.338]
Scenario5-101-3a	220	2200	220	2200				4.808 [4.730-4.885]	0.642 [0.635-0.649]	0.637 [0.630-0.644]	0.091 [0.087-0.094]	0.185 [0.177-0.193]	-0.004 [-0.010-0.001]	-0.004 [-0.010-0.001]	0.363 [0.356-0.371]
Scenario5-101-3b	220	2200	220	2200				5.172 [5.098-5.246]	0.662 [0.654-0.669]	0.657 [0.649-0.664]	0.075 [0.071-0.078]	0.155 [0.147-0.162]	-0.004 [-0.009-0.001]	-0.004 [-0.009-0.001]	0.342 [0.334-0.349]
Scenario5-101-4a	220	2200	220	2200				6.056 [5.976-6.135]	0.702 [0.696-0.708]	0.698 [0.692-0.704]	0.049 [0.048-0.051]	0.109 [0.104-0.114]	-0.002 [-0.007-0.002]	-0.003 [-0.007-0.002]	0.300 [0.294-0.306]
Scenario5-101-4b	220	2200	220	2200				6.189 [6.109-6.269]	0.711 [0.705-0.717]	0.705 [0.699-0.711]	0.048 [0.046-0.050]	0.108 [0.103-0.113]	-0.007 [-0.011--0.002]	-0.007 [-0.011--0.002]	0.296 [0.290-0.302]
Scenario5-101-5a	220	2200	220	2200				5.990 [5.922-6.058]	0.702 [0.696-0.709]	0.697 [0.692-0.703]	0.050 [0.048-0.053]	0.111 [0.106-0.116]	-0.004 [-0.009-0.000]	-0.004 [-0.009-0.000]	0.302 [0.296-0.309]
Scenario5-101-5b	220	2200	220	2200				6.185 [6.111-6.258]	0.711 [0.705-0.717]	0.707 [0.701-0.712]	0.049 [0.047-0.051]	0.109 [0.105-0.114]	0.000 [-0.004-0.004]	0.000 [-0.004-0.004]	0.293 [0.287-0.298]
Scenario5-101-6a	220	2200	220	2200				5.874 [5.799-5.950]	0.696 [0.689-0.702]	0.691 [0.685-0.697]	0.056 [0.054-0.058]	0.125 [0.119-0.131]	-0.006 [-0.011--0.002]	-0.006 [-0.011--0.002]	0.310 [0.304-0.316]
Scenario5-101-6b	220	2200	220	2200				6.036 [5.961-6.110]	0.702 [0.696-0.708]	0.699 [0.693-0.705]	0.051 [0.049-0.053]	0.117 [0.112-0.123]	-0.004 [-0.010-0.002]	-0.004 [-0.010-0.002]	0.303 [0.296-0.309]
Scenario5-101-Null	220	2200	220	2200				6.387 [6.310-6.463]	0.717 [0.712-0.722]	0.713 [0.708-0.717]	0.041 [0.039-0.042]	0.093 [0.089-0.097]	-0.008 [-0.013--0.004]	-0.008 [-0.013--0.004]	0.285 [0.280-0.291]
